# Supplementary material for: PlantLncBoost: key features for plant lncRNA identification and significant improvement in accuracy and generalization
Source: New Phytol. 2025 May 27;247(3):1538–49. doi: 10.1111/nph.70211 (PMC12222927; doi:10.1111/nph.70211)
Supplement: Supplementary file 2 — Table S1 The numbers of lncRNA and mRNA across 20 species in the test dataset. Table S2 Comprehensive evaluation of 10 prediction tools for identifying experimentally validated plant lncRNAs across diverse species. Table S3 The 1662 features for lncRNA identification model construction. Table S4 Fivefold cross‐validation evaluation of CatBoost, XGBoost, and LightGBM algorithms for lncRNA identification. Table S5 Time efficiency comparison of CatBoost, XGBoost, and LightGBM algorithms. Table S6 Optimal hyperparameter combinations for CatBoost under different feature selection methods. Table S7 Five cross‐validation evaluation metrics for CatBoost under different feature selection methods. Table S8 Optimal CatBoost hyperparameter combinations for top 20 features selected by random forest importance. Table S9 Cross‐validation evaluation metrics for CatBoost with top 20 features selected by random forest importance. Table S10 Performance of 10 lncRNA identification models in terms of sensitivity, specificity, accuracy, precision, F1‐score, and AUC across 20 plant species. Table S11 Performance of PlantLncBoost in terms of sensitivity, specificity, accuracy, precision, F1‐score, and AUC on the average level across 20 plant species. Please note: Wiley is not responsible for the content or functionality of any Supporting Information supplied by the authors. Any queries (other than missing material) should be directed to the New Phytologist Central Office. [file NPH-247-1538-s002.xlsx]

## Sheet: Information
New Phytologist Supporting Information
Article title: PlantLncBoost: key features for plant lncRNA identification and significant improvement in accuracy and generalization
Authors: Xue-Chan Tian, Shuai Nie, Douglas Silva Domingues, Alexandre Rossi Paschoal, Li-Bo Jiang, Jian-Feng Mao
Article acceptance date: 15 April 2025

## Sheet: Table S1
Table S1. The numbers of lncRNA and mRNA across 20 species in the test dataset. The asterisk (*) indicates that data for the corresponding species is not available in that database.
Test dataset	Species	lncRNA			mRNA (Phytozome/
		CANTATAdb	GreeNC	PlncDB	Ensembl Plants)
Angiosperms	Ananas comosus	3000	3000	3000	9000
	Amborella trichopoda	3000	3000	3000	9000
	Arabidopsis thaliana	3000	3000	3000	9000
	Brachypodium distachyon	3000	3000	3000	9000
	Cucumis sativus	1929	1929	1929	5787
	Glycine max	3000	3000	3000	9000
	Manihot esculenta	2655	2655	2655	7965
	Medicago truncatula	3000	3000	3000	9000
	Musa acuminata	2988	2988	2988	8964
	Oryza sativa	2600	2600	2600	7800
	Populus trichocarpa	3000	3000	3000	9000
	Solanum lycopersicum	3000	3000	3000	9000
	Sorghum bicolor	2600	2600	2600	7800
	Vitis vinifera	2974	2974	2974	8922
	Zea mays	3000	3000	3000	9000
Algae	Chlamydomonas reinhardtii	619	619	*	1238
	Coccomyxa subellipsoidea	668	668	*	1336
	Micromonas pusilla	640	640	*	1280
	Volvox carteri	1088	1088	*	2176
Bryophyte	Physcomitrella patens	5000	5000	*	10000

## Sheet: Table S2
Table S2.Comprehensive evaluation of ten prediction tools for identifying experimentally validated plant lncRNAs across diverse species.
	Total lncRNAs	Identified lncRNAs
		CNCI	CPAT-plant	CPC2	LncADeep	LncFinder-plant	LncMachine	PlantLncBoost	PLEK-plant	PLncPRO	RNAplonc
Arabidopsis thaliana	261	248	259	258	231	261	257	261	227	260	258
Brassica napus	1	1	1	1	1	1	1	1	1	1	1
Brassica rapa	1	1	1	1	1	1	1	1	1	1	1
Cucumis sativus	8	8	8	8	8	8	8	8	8	8	8
Daucus carota	1	1	1	1	1	1	1	1	1	1	1
Ganoderma lucidum	2	1	2	2	1	2	2	2	2	2	2
Glycine max	1	1	1	1	0	1	1	1	1	1	1
Gossypium barbadense	1	1	1	1	1	1	1	1	1	1	1
Gossypium hirsutum	1	1	1	1	1	1	1	1	1	1	1
Malus domestica	1	1	1	1	1	1	1	1	1	1	1
Medicago truncatula	4	4	4	4	4	4	4	4	4	4	4
Panax ginseng	1	1	1	1	1	1	1	1	1	1	1
Populus trichocarpa	12	12	12	12	11	12	12	12	12	12	12
Raphanus sativus	1	1	1	1	1	1	1	1	1	1	1
Salvia miltiorrhiza	16	14	16	16	16	16	16	16	16	16	16
Solanum lycopersicum	4	4	4	4	4	4	4	4	4	4	4
Triticum aestivum	9	7	8	8	7	8	8	8	6	7	8
Vigna radiata	1	1	1	1	1	1	1	1	1	1	1
Vitis vinifera	1	1	1	1	1	1	1	1	1	1	1
Zea mays	31	24	31	30	29	31	31	31	21	29	30
Total	358	333	355	353	321	357	353	357	311	353	353

## Sheet: Table S3
Table S3. The 1662 features for lncRNA identification model construction.
Class1	Class2	Features
Basic sequence features	Kmer	A
Basic sequence features	Kmer	C
Basic sequence features	Kmer	G
Basic sequence features	Kmer	T
Basic sequence features	Kmer	AA
Basic sequence features	Kmer	AC
Basic sequence features	Kmer	AG
Basic sequence features	Kmer	AT
Basic sequence features	Kmer	CA
Basic sequence features	Kmer	CC
Basic sequence features	Kmer	CG
Basic sequence features	Kmer	CT
Basic sequence features	Kmer	GA
Basic sequence features	Kmer	GC
Basic sequence features	Kmer	GG
Basic sequence features	Kmer	GT
Basic sequence features	Kmer	TA
Basic sequence features	Kmer	TC
Basic sequence features	Kmer	TG
Basic sequence features	Kmer	TT
Basic sequence features	Kmer	AAA
Basic sequence features	Kmer	AAC
Basic sequence features	Kmer	AAG
Basic sequence features	Kmer	AAT
Basic sequence features	Kmer	ACA
Basic sequence features	Kmer	ACC
Basic sequence features	Kmer	ACG
Basic sequence features	Kmer	ACT
Basic sequence features	Kmer	AGA
Basic sequence features	Kmer	AGC
Basic sequence features	Kmer	AGG
Basic sequence features	Kmer	AGT
Basic sequence features	Kmer	ATA
Basic sequence features	Kmer	ATC
Basic sequence features	Kmer	ATG
Basic sequence features	Kmer	ATT
Basic sequence features	Kmer	CAA
Basic sequence features	Kmer	CAC
Basic sequence features	Kmer	CAG
Basic sequence features	Kmer	CAT
Basic sequence features	Kmer	CCA
Basic sequence features	Kmer	CCC
Basic sequence features	Kmer	CCG
Basic sequence features	Kmer	CCT
Basic sequence features	Kmer	CGA
Basic sequence features	Kmer	CGC
Basic sequence features	Kmer	CGG
Basic sequence features	Kmer	CGT
Basic sequence features	Kmer	CTA
Basic sequence features	Kmer	CTC
Basic sequence features	Kmer	CTG
Basic sequence features	Kmer	CTT
Basic sequence features	Kmer	GAA
Basic sequence features	Kmer	GAC
Basic sequence features	Kmer	GAG
Basic sequence features	Kmer	GAT
Basic sequence features	Kmer	GCA
Basic sequence features	Kmer	GCC
Basic sequence features	Kmer	GCG
Basic sequence features	Kmer	GCT
Basic sequence features	Kmer	GGA
Basic sequence features	Kmer	GGC
Basic sequence features	Kmer	GGG
Basic sequence features	Kmer	GGT
Basic sequence features	Kmer	GTA
Basic sequence features	Kmer	GTC
Basic sequence features	Kmer	GTG
Basic sequence features	Kmer	GTT
Basic sequence features	Kmer	TAA
Basic sequence features	Kmer	TAC
Basic sequence features	Kmer	TAG
Basic sequence features	Kmer	TAT
Basic sequence features	Kmer	TCA
Basic sequence features	Kmer	TCC
Basic sequence features	Kmer	TCG
Basic sequence features	Kmer	TCT
Basic sequence features	Kmer	TGA
Basic sequence features	Kmer	TGC
Basic sequence features	Kmer	TGG
Basic sequence features	Kmer	TGT
Basic sequence features	Kmer	TTA
Basic sequence features	Kmer	TTC
Basic sequence features	Kmer	TTG
Basic sequence features	Kmer	TTT
Basic sequence features	Kmer	AAAA
Basic sequence features	Kmer	AAAC
Basic sequence features	Kmer	AAAG
Basic sequence features	Kmer	AAAT
Basic sequence features	Kmer	AACA
Basic sequence features	Kmer	AACC
Basic sequence features	Kmer	AACG
Basic sequence features	Kmer	AACT
Basic sequence features	Kmer	AAGA
Basic sequence features	Kmer	AAGC
Basic sequence features	Kmer	AAGG
Basic sequence features	Kmer	AAGT
Basic sequence features	Kmer	AATA
Basic sequence features	Kmer	AATC
Basic sequence features	Kmer	AATG
Basic sequence features	Kmer	AATT
Basic sequence features	Kmer	ACAA
Basic sequence features	Kmer	ACAC
Basic sequence features	Kmer	ACAG
Basic sequence features	Kmer	ACAT
Basic sequence features	Kmer	ACCA
Basic sequence features	Kmer	ACCC
Basic sequence features	Kmer	ACCG
Basic sequence features	Kmer	ACCT
Basic sequence features	Kmer	ACGA
Basic sequence features	Kmer	ACGC
Basic sequence features	Kmer	ACGG
Basic sequence features	Kmer	ACGT
Basic sequence features	Kmer	ACTA
Basic sequence features	Kmer	ACTC
Basic sequence features	Kmer	ACTG
Basic sequence features	Kmer	ACTT
Basic sequence features	Kmer	AGAA
Basic sequence features	Kmer	AGAC
Basic sequence features	Kmer	AGAG
Basic sequence features	Kmer	AGAT
Basic sequence features	Kmer	AGCA
Basic sequence features	Kmer	AGCC
Basic sequence features	Kmer	AGCG
Basic sequence features	Kmer	AGCT
Basic sequence features	Kmer	AGGA
Basic sequence features	Kmer	AGGC
Basic sequence features	Kmer	AGGG
Basic sequence features	Kmer	AGGT
Basic sequence features	Kmer	AGTA
Basic sequence features	Kmer	AGTC
Basic sequence features	Kmer	AGTG
Basic sequence features	Kmer	AGTT
Basic sequence features	Kmer	ATAA
Basic sequence features	Kmer	ATAC
Basic sequence features	Kmer	ATAG
Basic sequence features	Kmer	ATAT
Basic sequence features	Kmer	ATCA
Basic sequence features	Kmer	ATCC
Basic sequence features	Kmer	ATCG
Basic sequence features	Kmer	ATCT
Basic sequence features	Kmer	ATGA
Basic sequence features	Kmer	ATGC
Basic sequence features	Kmer	ATGG
Basic sequence features	Kmer	ATGT
Basic sequence features	Kmer	ATTA
Basic sequence features	Kmer	ATTC
Basic sequence features	Kmer	ATTG
Basic sequence features	Kmer	ATTT
Basic sequence features	Kmer	CAAA
Basic sequence features	Kmer	CAAC
Basic sequence features	Kmer	CAAG
Basic sequence features	Kmer	CAAT
Basic sequence features	Kmer	CACA
Basic sequence features	Kmer	CACC
Basic sequence features	Kmer	CACG
Basic sequence features	Kmer	CACT
Basic sequence features	Kmer	CAGA
Basic sequence features	Kmer	CAGC
Basic sequence features	Kmer	CAGG
Basic sequence features	Kmer	CAGT
Basic sequence features	Kmer	CATA
Basic sequence features	Kmer	CATC
Basic sequence features	Kmer	CATG
Basic sequence features	Kmer	CATT
Basic sequence features	Kmer	CCAA
Basic sequence features	Kmer	CCAC
Basic sequence features	Kmer	CCAG
Basic sequence features	Kmer	CCAT
Basic sequence features	Kmer	CCCA
Basic sequence features	Kmer	CCCC
Basic sequence features	Kmer	CCCG
Basic sequence features	Kmer	CCCT
Basic sequence features	Kmer	CCGA
Basic sequence features	Kmer	CCGC
Basic sequence features	Kmer	CCGG
Basic sequence features	Kmer	CCGT
Basic sequence features	Kmer	CCTA
Basic sequence features	Kmer	CCTC
Basic sequence features	Kmer	CCTG
Basic sequence features	Kmer	CCTT
Basic sequence features	Kmer	CGAA
Basic sequence features	Kmer	CGAC
Basic sequence features	Kmer	CGAG
Basic sequence features	Kmer	CGAT
Basic sequence features	Kmer	CGCA
Basic sequence features	Kmer	CGCC
Basic sequence features	Kmer	CGCG
Basic sequence features	Kmer	CGCT
Basic sequence features	Kmer	CGGA
Basic sequence features	Kmer	CGGC
Basic sequence features	Kmer	CGGG
Basic sequence features	Kmer	CGGT
Basic sequence features	Kmer	CGTA
Basic sequence features	Kmer	CGTC
Basic sequence features	Kmer	CGTG
Basic sequence features	Kmer	CGTT
Basic sequence features	Kmer	CTAA
Basic sequence features	Kmer	CTAC
Basic sequence features	Kmer	CTAG
Basic sequence features	Kmer	CTAT
Basic sequence features	Kmer	CTCA
Basic sequence features	Kmer	CTCC
Basic sequence features	Kmer	CTCG
Basic sequence features	Kmer	CTCT
Basic sequence features	Kmer	CTGA
Basic sequence features	Kmer	CTGC
Basic sequence features	Kmer	CTGG
Basic sequence features	Kmer	CTGT
Basic sequence features	Kmer	CTTA
Basic sequence features	Kmer	CTTC
Basic sequence features	Kmer	CTTG
Basic sequence features	Kmer	CTTT
Basic sequence features	Kmer	GAAA
Basic sequence features	Kmer	GAAC
Basic sequence features	Kmer	GAAG
Basic sequence features	Kmer	GAAT
Basic sequence features	Kmer	GACA
Basic sequence features	Kmer	GACC
Basic sequence features	Kmer	GACG
Basic sequence features	Kmer	GACT
Basic sequence features	Kmer	GAGA
Basic sequence features	Kmer	GAGC
Basic sequence features	Kmer	GAGG
Basic sequence features	Kmer	GAGT
Basic sequence features	Kmer	GATA
Basic sequence features	Kmer	GATC
Basic sequence features	Kmer	GATG
Basic sequence features	Kmer	GATT
Basic sequence features	Kmer	GCAA
Basic sequence features	Kmer	GCAC
Basic sequence features	Kmer	GCAG
Basic sequence features	Kmer	GCAT
Basic sequence features	Kmer	GCCA
Basic sequence features	Kmer	GCCC
Basic sequence features	Kmer	GCCG
Basic sequence features	Kmer	GCCT
Basic sequence features	Kmer	GCGA
Basic sequence features	Kmer	GCGC
Basic sequence features	Kmer	GCGG
Basic sequence features	Kmer	GCGT
Basic sequence features	Kmer	GCTA
Basic sequence features	Kmer	GCTC
Basic sequence features	Kmer	GCTG
Basic sequence features	Kmer	GCTT
Basic sequence features	Kmer	GGAA
Basic sequence features	Kmer	GGAC
Basic sequence features	Kmer	GGAG
Basic sequence features	Kmer	GGAT
Basic sequence features	Kmer	GGCA
Basic sequence features	Kmer	GGCC
Basic sequence features	Kmer	GGCG
Basic sequence features	Kmer	GGCT
Basic sequence features	Kmer	GGGA
Basic sequence features	Kmer	GGGC
Basic sequence features	Kmer	GGGG
Basic sequence features	Kmer	GGGT
Basic sequence features	Kmer	GGTA
Basic sequence features	Kmer	GGTC
Basic sequence features	Kmer	GGTG
Basic sequence features	Kmer	GGTT
Basic sequence features	Kmer	GTAA
Basic sequence features	Kmer	GTAC
Basic sequence features	Kmer	GTAG
Basic sequence features	Kmer	GTAT
Basic sequence features	Kmer	GTCA
Basic sequence features	Kmer	GTCC
Basic sequence features	Kmer	GTCG
Basic sequence features	Kmer	GTCT
Basic sequence features	Kmer	GTGA
Basic sequence features	Kmer	GTGC
Basic sequence features	Kmer	GTGG
Basic sequence features	Kmer	GTGT
Basic sequence features	Kmer	GTTA
Basic sequence features	Kmer	GTTC
Basic sequence features	Kmer	GTTG
Basic sequence features	Kmer	GTTT
Basic sequence features	Kmer	TAAA
Basic sequence features	Kmer	TAAC
Basic sequence features	Kmer	TAAG
Basic sequence features	Kmer	TAAT
Basic sequence features	Kmer	TACA
Basic sequence features	Kmer	TACC
Basic sequence features	Kmer	TACG
Basic sequence features	Kmer	TACT
Basic sequence features	Kmer	TAGA
Basic sequence features	Kmer	TAGC
Basic sequence features	Kmer	TAGG
Basic sequence features	Kmer	TAGT
Basic sequence features	Kmer	TATA
Basic sequence features	Kmer	TATC
Basic sequence features	Kmer	TATG
Basic sequence features	Kmer	TATT
Basic sequence features	Kmer	TCAA
Basic sequence features	Kmer	TCAC
Basic sequence features	Kmer	TCAG
Basic sequence features	Kmer	TCAT
Basic sequence features	Kmer	TCCA
Basic sequence features	Kmer	TCCC
Basic sequence features	Kmer	TCCG
Basic sequence features	Kmer	TCCT
Basic sequence features	Kmer	TCGA
Basic sequence features	Kmer	TCGC
Basic sequence features	Kmer	TCGG
Basic sequence features	Kmer	TCGT
Basic sequence features	Kmer	TCTA
Basic sequence features	Kmer	TCTC
Basic sequence features	Kmer	TCTG
Basic sequence features	Kmer	TCTT
Basic sequence features	Kmer	TGAA
Basic sequence features	Kmer	TGAC
Basic sequence features	Kmer	TGAG
Basic sequence features	Kmer	TGAT
Basic sequence features	Kmer	TGCA
Basic sequence features	Kmer	TGCC
Basic sequence features	Kmer	TGCG
Basic sequence features	Kmer	TGCT
Basic sequence features	Kmer	TGGA
Basic sequence features	Kmer	TGGC
Basic sequence features	Kmer	TGGG
Basic sequence features	Kmer	TGGT
Basic sequence features	Kmer	TGTA
Basic sequence features	Kmer	TGTC
Basic sequence features	Kmer	TGTG
Basic sequence features	Kmer	TGTT
Basic sequence features	Kmer	TTAA
Basic sequence features	Kmer	TTAC
Basic sequence features	Kmer	TTAG
Basic sequence features	Kmer	TTAT
Basic sequence features	Kmer	TTCA
Basic sequence features	Kmer	TTCC
Basic sequence features	Kmer	TTCG
Basic sequence features	Kmer	TTCT
Basic sequence features	Kmer	TTGA
Basic sequence features	Kmer	TTGC
Basic sequence features	Kmer	TTGG
Basic sequence features	Kmer	TTGT
Basic sequence features	Kmer	TTTA
Basic sequence features	Kmer	TTTC
Basic sequence features	Kmer	TTTG
Basic sequence features	Kmer	TTTT
Basic sequence features	Kmer	AAAAA
Basic sequence features	Kmer	AAAAC
Basic sequence features	Kmer	AAAAG
Basic sequence features	Kmer	AAAAT
Basic sequence features	Kmer	AAACA
Basic sequence features	Kmer	AAACC
Basic sequence features	Kmer	AAACG
Basic sequence features	Kmer	AAACT
Basic sequence features	Kmer	AAAGA
Basic sequence features	Kmer	AAAGC
Basic sequence features	Kmer	AAAGG
Basic sequence features	Kmer	AAAGT
Basic sequence features	Kmer	AAATA
Basic sequence features	Kmer	AAATC
Basic sequence features	Kmer	AAATG
Basic sequence features	Kmer	AAATT
Basic sequence features	Kmer	AACAA
Basic sequence features	Kmer	AACAC
Basic sequence features	Kmer	AACAG
Basic sequence features	Kmer	AACAT
Basic sequence features	Kmer	AACCA
Basic sequence features	Kmer	AACCC
Basic sequence features	Kmer	AACCG
Basic sequence features	Kmer	AACCT
Basic sequence features	Kmer	AACGA
Basic sequence features	Kmer	AACGC
Basic sequence features	Kmer	AACGG
Basic sequence features	Kmer	AACGT
Basic sequence features	Kmer	AACTA
Basic sequence features	Kmer	AACTC
Basic sequence features	Kmer	AACTG
Basic sequence features	Kmer	AACTT
Basic sequence features	Kmer	AAGAA
Basic sequence features	Kmer	AAGAC
Basic sequence features	Kmer	AAGAG
Basic sequence features	Kmer	AAGAT
Basic sequence features	Kmer	AAGCA
Basic sequence features	Kmer	AAGCC
Basic sequence features	Kmer	AAGCG
Basic sequence features	Kmer	AAGCT
Basic sequence features	Kmer	AAGGA
Basic sequence features	Kmer	AAGGC
Basic sequence features	Kmer	AAGGG
Basic sequence features	Kmer	AAGGT
Basic sequence features	Kmer	AAGTA
Basic sequence features	Kmer	AAGTC
Basic sequence features	Kmer	AAGTG
Basic sequence features	Kmer	AAGTT
Basic sequence features	Kmer	AATAA
Basic sequence features	Kmer	AATAC
Basic sequence features	Kmer	AATAG
Basic sequence features	Kmer	AATAT
Basic sequence features	Kmer	AATCA
Basic sequence features	Kmer	AATCC
Basic sequence features	Kmer	AATCG
Basic sequence features	Kmer	AATCT
Basic sequence features	Kmer	AATGA
Basic sequence features	Kmer	AATGC
Basic sequence features	Kmer	AATGG
Basic sequence features	Kmer	AATGT
Basic sequence features	Kmer	AATTA
Basic sequence features	Kmer	AATTC
Basic sequence features	Kmer	AATTG
Basic sequence features	Kmer	AATTT
Basic sequence features	Kmer	ACAAA
Basic sequence features	Kmer	ACAAC
Basic sequence features	Kmer	ACAAG
Basic sequence features	Kmer	ACAAT
Basic sequence features	Kmer	ACACA
Basic sequence features	Kmer	ACACC
Basic sequence features	Kmer	ACACG
Basic sequence features	Kmer	ACACT
Basic sequence features	Kmer	ACAGA
Basic sequence features	Kmer	ACAGC
Basic sequence features	Kmer	ACAGG
Basic sequence features	Kmer	ACAGT
Basic sequence features	Kmer	ACATA
Basic sequence features	Kmer	ACATC
Basic sequence features	Kmer	ACATG
Basic sequence features	Kmer	ACATT
Basic sequence features	Kmer	ACCAA
Basic sequence features	Kmer	ACCAC
Basic sequence features	Kmer	ACCAG
Basic sequence features	Kmer	ACCAT
Basic sequence features	Kmer	ACCCA
Basic sequence features	Kmer	ACCCC
Basic sequence features	Kmer	ACCCG
Basic sequence features	Kmer	ACCCT
Basic sequence features	Kmer	ACCGA
Basic sequence features	Kmer	ACCGC
Basic sequence features	Kmer	ACCGG
Basic sequence features	Kmer	ACCGT
Basic sequence features	Kmer	ACCTA
Basic sequence features	Kmer	ACCTC
Basic sequence features	Kmer	ACCTG
Basic sequence features	Kmer	ACCTT
Basic sequence features	Kmer	ACGAA
Basic sequence features	Kmer	ACGAC
Basic sequence features	Kmer	ACGAG
Basic sequence features	Kmer	ACGAT
Basic sequence features	Kmer	ACGCA
Basic sequence features	Kmer	ACGCC
Basic sequence features	Kmer	ACGCG
Basic sequence features	Kmer	ACGCT
Basic sequence features	Kmer	ACGGA
Basic sequence features	Kmer	ACGGC
Basic sequence features	Kmer	ACGGG
Basic sequence features	Kmer	ACGGT
Basic sequence features	Kmer	ACGTA
Basic sequence features	Kmer	ACGTC
Basic sequence features	Kmer	ACGTG
Basic sequence features	Kmer	ACGTT
Basic sequence features	Kmer	ACTAA
Basic sequence features	Kmer	ACTAC
Basic sequence features	Kmer	ACTAG
Basic sequence features	Kmer	ACTAT
Basic sequence features	Kmer	ACTCA
Basic sequence features	Kmer	ACTCC
Basic sequence features	Kmer	ACTCG
Basic sequence features	Kmer	ACTCT
Basic sequence features	Kmer	ACTGA
Basic sequence features	Kmer	ACTGC
Basic sequence features	Kmer	ACTGG
Basic sequence features	Kmer	ACTGT
Basic sequence features	Kmer	ACTTA
Basic sequence features	Kmer	ACTTC
Basic sequence features	Kmer	ACTTG
Basic sequence features	Kmer	ACTTT
Basic sequence features	Kmer	AGAAA
Basic sequence features	Kmer	AGAAC
Basic sequence features	Kmer	AGAAG
Basic sequence features	Kmer	AGAAT
Basic sequence features	Kmer	AGACA
Basic sequence features	Kmer	AGACC
Basic sequence features	Kmer	AGACG
Basic sequence features	Kmer	AGACT
Basic sequence features	Kmer	AGAGA
Basic sequence features	Kmer	AGAGC
Basic sequence features	Kmer	AGAGG
Basic sequence features	Kmer	AGAGT
Basic sequence features	Kmer	AGATA
Basic sequence features	Kmer	AGATC
Basic sequence features	Kmer	AGATG
Basic sequence features	Kmer	AGATT
Basic sequence features	Kmer	AGCAA
Basic sequence features	Kmer	AGCAC
Basic sequence features	Kmer	AGCAG
Basic sequence features	Kmer	AGCAT
Basic sequence features	Kmer	AGCCA
Basic sequence features	Kmer	AGCCC
Basic sequence features	Kmer	AGCCG
Basic sequence features	Kmer	AGCCT
Basic sequence features	Kmer	AGCGA
Basic sequence features	Kmer	AGCGC
Basic sequence features	Kmer	AGCGG
Basic sequence features	Kmer	AGCGT
Basic sequence features	Kmer	AGCTA
Basic sequence features	Kmer	AGCTC
Basic sequence features	Kmer	AGCTG
Basic sequence features	Kmer	AGCTT
Basic sequence features	Kmer	AGGAA
Basic sequence features	Kmer	AGGAC
Basic sequence features	Kmer	AGGAG
Basic sequence features	Kmer	AGGAT
Basic sequence features	Kmer	AGGCA
Basic sequence features	Kmer	AGGCC
Basic sequence features	Kmer	AGGCG
Basic sequence features	Kmer	AGGCT
Basic sequence features	Kmer	AGGGA
Basic sequence features	Kmer	AGGGC
Basic sequence features	Kmer	AGGGG
Basic sequence features	Kmer	AGGGT
Basic sequence features	Kmer	AGGTA
Basic sequence features	Kmer	AGGTC
Basic sequence features	Kmer	AGGTG
Basic sequence features	Kmer	AGGTT
Basic sequence features	Kmer	AGTAA
Basic sequence features	Kmer	AGTAC
Basic sequence features	Kmer	AGTAG
Basic sequence features	Kmer	AGTAT
Basic sequence features	Kmer	AGTCA
Basic sequence features	Kmer	AGTCC
Basic sequence features	Kmer	AGTCG
Basic sequence features	Kmer	AGTCT
Basic sequence features	Kmer	AGTGA
Basic sequence features	Kmer	AGTGC
Basic sequence features	Kmer	AGTGG
Basic sequence features	Kmer	AGTGT
Basic sequence features	Kmer	AGTTA
Basic sequence features	Kmer	AGTTC
Basic sequence features	Kmer	AGTTG
Basic sequence features	Kmer	AGTTT
Basic sequence features	Kmer	ATAAA
Basic sequence features	Kmer	ATAAC
Basic sequence features	Kmer	ATAAG
Basic sequence features	Kmer	ATAAT
Basic sequence features	Kmer	ATACA
Basic sequence features	Kmer	ATACC
Basic sequence features	Kmer	ATACG
Basic sequence features	Kmer	ATACT
Basic sequence features	Kmer	ATAGA
Basic sequence features	Kmer	ATAGC
Basic sequence features	Kmer	ATAGG
Basic sequence features	Kmer	ATAGT
Basic sequence features	Kmer	ATATA
Basic sequence features	Kmer	ATATC
Basic sequence features	Kmer	ATATG
Basic sequence features	Kmer	ATATT
Basic sequence features	Kmer	ATCAA
Basic sequence features	Kmer	ATCAC
Basic sequence features	Kmer	ATCAG
Basic sequence features	Kmer	ATCAT
Basic sequence features	Kmer	ATCCA
Basic sequence features	Kmer	ATCCC
Basic sequence features	Kmer	ATCCG
Basic sequence features	Kmer	ATCCT
Basic sequence features	Kmer	ATCGA
Basic sequence features	Kmer	ATCGC
Basic sequence features	Kmer	ATCGG
Basic sequence features	Kmer	ATCGT
Basic sequence features	Kmer	ATCTA
Basic sequence features	Kmer	ATCTC
Basic sequence features	Kmer	ATCTG
Basic sequence features	Kmer	ATCTT
Basic sequence features	Kmer	ATGAA
Basic sequence features	Kmer	ATGAC
Basic sequence features	Kmer	ATGAG
Basic sequence features	Kmer	ATGAT
Basic sequence features	Kmer	ATGCA
Basic sequence features	Kmer	ATGCC
Basic sequence features	Kmer	ATGCG
Basic sequence features	Kmer	ATGCT
Basic sequence features	Kmer	ATGGA
Basic sequence features	Kmer	ATGGC
Basic sequence features	Kmer	ATGGG
Basic sequence features	Kmer	ATGGT
Basic sequence features	Kmer	ATGTA
Basic sequence features	Kmer	ATGTC
Basic sequence features	Kmer	ATGTG
Basic sequence features	Kmer	ATGTT
Basic sequence features	Kmer	ATTAA
Basic sequence features	Kmer	ATTAC
Basic sequence features	Kmer	ATTAG
Basic sequence features	Kmer	ATTAT
Basic sequence features	Kmer	ATTCA
Basic sequence features	Kmer	ATTCC
Basic sequence features	Kmer	ATTCG
Basic sequence features	Kmer	ATTCT
Basic sequence features	Kmer	ATTGA
Basic sequence features	Kmer	ATTGC
Basic sequence features	Kmer	ATTGG
Basic sequence features	Kmer	ATTGT
Basic sequence features	Kmer	ATTTA
Basic sequence features	Kmer	ATTTC
Basic sequence features	Kmer	ATTTG
Basic sequence features	Kmer	ATTTT
Basic sequence features	Kmer	CAAAA
Basic sequence features	Kmer	CAAAC
Basic sequence features	Kmer	CAAAG
Basic sequence features	Kmer	CAAAT
Basic sequence features	Kmer	CAACA
Basic sequence features	Kmer	CAACC
Basic sequence features	Kmer	CAACG
Basic sequence features	Kmer	CAACT
Basic sequence features	Kmer	CAAGA
Basic sequence features	Kmer	CAAGC
Basic sequence features	Kmer	CAAGG
Basic sequence features	Kmer	CAAGT
Basic sequence features	Kmer	CAATA
Basic sequence features	Kmer	CAATC
Basic sequence features	Kmer	CAATG
Basic sequence features	Kmer	CAATT
Basic sequence features	Kmer	CACAA
Basic sequence features	Kmer	CACAC
Basic sequence features	Kmer	CACAG
Basic sequence features	Kmer	CACAT
Basic sequence features	Kmer	CACCA
Basic sequence features	Kmer	CACCC
Basic sequence features	Kmer	CACCG
Basic sequence features	Kmer	CACCT
Basic sequence features	Kmer	CACGA
Basic sequence features	Kmer	CACGC
Basic sequence features	Kmer	CACGG
Basic sequence features	Kmer	CACGT
Basic sequence features	Kmer	CACTA
Basic sequence features	Kmer	CACTC
Basic sequence features	Kmer	CACTG
Basic sequence features	Kmer	CACTT
Basic sequence features	Kmer	CAGAA
Basic sequence features	Kmer	CAGAC
Basic sequence features	Kmer	CAGAG
Basic sequence features	Kmer	CAGAT
Basic sequence features	Kmer	CAGCA
Basic sequence features	Kmer	CAGCC
Basic sequence features	Kmer	CAGCG
Basic sequence features	Kmer	CAGCT
Basic sequence features	Kmer	CAGGA
Basic sequence features	Kmer	CAGGC
Basic sequence features	Kmer	CAGGG
Basic sequence features	Kmer	CAGGT
Basic sequence features	Kmer	CAGTA
Basic sequence features	Kmer	CAGTC
Basic sequence features	Kmer	CAGTG
Basic sequence features	Kmer	CAGTT
Basic sequence features	Kmer	CATAA
Basic sequence features	Kmer	CATAC
Basic sequence features	Kmer	CATAG
Basic sequence features	Kmer	CATAT
Basic sequence features	Kmer	CATCA
Basic sequence features	Kmer	CATCC
Basic sequence features	Kmer	CATCG
Basic sequence features	Kmer	CATCT
Basic sequence features	Kmer	CATGA
Basic sequence features	Kmer	CATGC
Basic sequence features	Kmer	CATGG
Basic sequence features	Kmer	CATGT
Basic sequence features	Kmer	CATTA
Basic sequence features	Kmer	CATTC
Basic sequence features	Kmer	CATTG
Basic sequence features	Kmer	CATTT
Basic sequence features	Kmer	CCAAA
Basic sequence features	Kmer	CCAAC
Basic sequence features	Kmer	CCAAG
Basic sequence features	Kmer	CCAAT
Basic sequence features	Kmer	CCACA
Basic sequence features	Kmer	CCACC
Basic sequence features	Kmer	CCACG
Basic sequence features	Kmer	CCACT
Basic sequence features	Kmer	CCAGA
Basic sequence features	Kmer	CCAGC
Basic sequence features	Kmer	CCAGG
Basic sequence features	Kmer	CCAGT
Basic sequence features	Kmer	CCATA
Basic sequence features	Kmer	CCATC
Basic sequence features	Kmer	CCATG
Basic sequence features	Kmer	CCATT
Basic sequence features	Kmer	CCCAA
Basic sequence features	Kmer	CCCAC
Basic sequence features	Kmer	CCCAG
Basic sequence features	Kmer	CCCAT
Basic sequence features	Kmer	CCCCA
Basic sequence features	Kmer	CCCCC
Basic sequence features	Kmer	CCCCG
Basic sequence features	Kmer	CCCCT
Basic sequence features	Kmer	CCCGA
Basic sequence features	Kmer	CCCGC
Basic sequence features	Kmer	CCCGG
Basic sequence features	Kmer	CCCGT
Basic sequence features	Kmer	CCCTA
Basic sequence features	Kmer	CCCTC
Basic sequence features	Kmer	CCCTG
Basic sequence features	Kmer	CCCTT
Basic sequence features	Kmer	CCGAA
Basic sequence features	Kmer	CCGAC
Basic sequence features	Kmer	CCGAG
Basic sequence features	Kmer	CCGAT
Basic sequence features	Kmer	CCGCA
Basic sequence features	Kmer	CCGCC
Basic sequence features	Kmer	CCGCG
Basic sequence features	Kmer	CCGCT
Basic sequence features	Kmer	CCGGA
Basic sequence features	Kmer	CCGGC
Basic sequence features	Kmer	CCGGG
Basic sequence features	Kmer	CCGGT
Basic sequence features	Kmer	CCGTA
Basic sequence features	Kmer	CCGTC
Basic sequence features	Kmer	CCGTG
Basic sequence features	Kmer	CCGTT
Basic sequence features	Kmer	CCTAA
Basic sequence features	Kmer	CCTAC
Basic sequence features	Kmer	CCTAG
Basic sequence features	Kmer	CCTAT
Basic sequence features	Kmer	CCTCA
Basic sequence features	Kmer	CCTCC
Basic sequence features	Kmer	CCTCG
Basic sequence features	Kmer	CCTCT
Basic sequence features	Kmer	CCTGA
Basic sequence features	Kmer	CCTGC
Basic sequence features	Kmer	CCTGG
Basic sequence features	Kmer	CCTGT
Basic sequence features	Kmer	CCTTA
Basic sequence features	Kmer	CCTTC
Basic sequence features	Kmer	CCTTG
Basic sequence features	Kmer	CCTTT
Basic sequence features	Kmer	CGAAA
Basic sequence features	Kmer	CGAAC
Basic sequence features	Kmer	CGAAG
Basic sequence features	Kmer	CGAAT
Basic sequence features	Kmer	CGACA
Basic sequence features	Kmer	CGACC
Basic sequence features	Kmer	CGACG
Basic sequence features	Kmer	CGACT
Basic sequence features	Kmer	CGAGA
Basic sequence features	Kmer	CGAGC
Basic sequence features	Kmer	CGAGG
Basic sequence features	Kmer	CGAGT
Basic sequence features	Kmer	CGATA
Basic sequence features	Kmer	CGATC
Basic sequence features	Kmer	CGATG
Basic sequence features	Kmer	CGATT
Basic sequence features	Kmer	CGCAA
Basic sequence features	Kmer	CGCAC
Basic sequence features	Kmer	CGCAG
Basic sequence features	Kmer	CGCAT
Basic sequence features	Kmer	CGCCA
Basic sequence features	Kmer	CGCCC
Basic sequence features	Kmer	CGCCG
Basic sequence features	Kmer	CGCCT
Basic sequence features	Kmer	CGCGA
Basic sequence features	Kmer	CGCGC
Basic sequence features	Kmer	CGCGG
Basic sequence features	Kmer	CGCGT
Basic sequence features	Kmer	CGCTA
Basic sequence features	Kmer	CGCTC
Basic sequence features	Kmer	CGCTG
Basic sequence features	Kmer	CGCTT
Basic sequence features	Kmer	CGGAA
Basic sequence features	Kmer	CGGAC
Basic sequence features	Kmer	CGGAG
Basic sequence features	Kmer	CGGAT
Basic sequence features	Kmer	CGGCA
Basic sequence features	Kmer	CGGCC
Basic sequence features	Kmer	CGGCG
Basic sequence features	Kmer	CGGCT
Basic sequence features	Kmer	CGGGA
Basic sequence features	Kmer	CGGGC
Basic sequence features	Kmer	CGGGG
Basic sequence features	Kmer	CGGGT
Basic sequence features	Kmer	CGGTA
Basic sequence features	Kmer	CGGTC
Basic sequence features	Kmer	CGGTG
Basic sequence features	Kmer	CGGTT
Basic sequence features	Kmer	CGTAA
Basic sequence features	Kmer	CGTAC
Basic sequence features	Kmer	CGTAG
Basic sequence features	Kmer	CGTAT
Basic sequence features	Kmer	CGTCA
Basic sequence features	Kmer	CGTCC
Basic sequence features	Kmer	CGTCG
Basic sequence features	Kmer	CGTCT
Basic sequence features	Kmer	CGTGA
Basic sequence features	Kmer	CGTGC
Basic sequence features	Kmer	CGTGG
Basic sequence features	Kmer	CGTGT
Basic sequence features	Kmer	CGTTA
Basic sequence features	Kmer	CGTTC
Basic sequence features	Kmer	CGTTG
Basic sequence features	Kmer	CGTTT
Basic sequence features	Kmer	CTAAA
Basic sequence features	Kmer	CTAAC
Basic sequence features	Kmer	CTAAG
Basic sequence features	Kmer	CTAAT
Basic sequence features	Kmer	CTACA
Basic sequence features	Kmer	CTACC
Basic sequence features	Kmer	CTACG
Basic sequence features	Kmer	CTACT
Basic sequence features	Kmer	CTAGA
Basic sequence features	Kmer	CTAGC
Basic sequence features	Kmer	CTAGG
Basic sequence features	Kmer	CTAGT
Basic sequence features	Kmer	CTATA
Basic sequence features	Kmer	CTATC
Basic sequence features	Kmer	CTATG
Basic sequence features	Kmer	CTATT
Basic sequence features	Kmer	CTCAA
Basic sequence features	Kmer	CTCAC
Basic sequence features	Kmer	CTCAG
Basic sequence features	Kmer	CTCAT
Basic sequence features	Kmer	CTCCA
Basic sequence features	Kmer	CTCCC
Basic sequence features	Kmer	CTCCG
Basic sequence features	Kmer	CTCCT
Basic sequence features	Kmer	CTCGA
Basic sequence features	Kmer	CTCGC
Basic sequence features	Kmer	CTCGG
Basic sequence features	Kmer	CTCGT
Basic sequence features	Kmer	CTCTA
Basic sequence features	Kmer	CTCTC
Basic sequence features	Kmer	CTCTG
Basic sequence features	Kmer	CTCTT
Basic sequence features	Kmer	CTGAA
Basic sequence features	Kmer	CTGAC
Basic sequence features	Kmer	CTGAG
Basic sequence features	Kmer	CTGAT
Basic sequence features	Kmer	CTGCA
Basic sequence features	Kmer	CTGCC
Basic sequence features	Kmer	CTGCG
Basic sequence features	Kmer	CTGCT
Basic sequence features	Kmer	CTGGA
Basic sequence features	Kmer	CTGGC
Basic sequence features	Kmer	CTGGG
Basic sequence features	Kmer	CTGGT
Basic sequence features	Kmer	CTGTA
Basic sequence features	Kmer	CTGTC
Basic sequence features	Kmer	CTGTG
Basic sequence features	Kmer	CTGTT
Basic sequence features	Kmer	CTTAA
Basic sequence features	Kmer	CTTAC
Basic sequence features	Kmer	CTTAG
Basic sequence features	Kmer	CTTAT
Basic sequence features	Kmer	CTTCA
Basic sequence features	Kmer	CTTCC
Basic sequence features	Kmer	CTTCG
Basic sequence features	Kmer	CTTCT
Basic sequence features	Kmer	CTTGA
Basic sequence features	Kmer	CTTGC
Basic sequence features	Kmer	CTTGG
Basic sequence features	Kmer	CTTGT
Basic sequence features	Kmer	CTTTA
Basic sequence features	Kmer	CTTTC
Basic sequence features	Kmer	CTTTG
Basic sequence features	Kmer	CTTTT
Basic sequence features	Kmer	GAAAA
Basic sequence features	Kmer	GAAAC
Basic sequence features	Kmer	GAAAG
Basic sequence features	Kmer	GAAAT
Basic sequence features	Kmer	GAACA
Basic sequence features	Kmer	GAACC
Basic sequence features	Kmer	GAACG
Basic sequence features	Kmer	GAACT
Basic sequence features	Kmer	GAAGA
Basic sequence features	Kmer	GAAGC
Basic sequence features	Kmer	GAAGG
Basic sequence features	Kmer	GAAGT
Basic sequence features	Kmer	GAATA
Basic sequence features	Kmer	GAATC
Basic sequence features	Kmer	GAATG
Basic sequence features	Kmer	GAATT
Basic sequence features	Kmer	GACAA
Basic sequence features	Kmer	GACAC
Basic sequence features	Kmer	GACAG
Basic sequence features	Kmer	GACAT
Basic sequence features	Kmer	GACCA
Basic sequence features	Kmer	GACCC
Basic sequence features	Kmer	GACCG
Basic sequence features	Kmer	GACCT
Basic sequence features	Kmer	GACGA
Basic sequence features	Kmer	GACGC
Basic sequence features	Kmer	GACGG
Basic sequence features	Kmer	GACGT
Basic sequence features	Kmer	GACTA
Basic sequence features	Kmer	GACTC
Basic sequence features	Kmer	GACTG
Basic sequence features	Kmer	GACTT
Basic sequence features	Kmer	GAGAA
Basic sequence features	Kmer	GAGAC
Basic sequence features	Kmer	GAGAG
Basic sequence features	Kmer	GAGAT
Basic sequence features	Kmer	GAGCA
Basic sequence features	Kmer	GAGCC
Basic sequence features	Kmer	GAGCG
Basic sequence features	Kmer	GAGCT
Basic sequence features	Kmer	GAGGA
Basic sequence features	Kmer	GAGGC
Basic sequence features	Kmer	GAGGG
Basic sequence features	Kmer	GAGGT
Basic sequence features	Kmer	GAGTA
Basic sequence features	Kmer	GAGTC
Basic sequence features	Kmer	GAGTG
Basic sequence features	Kmer	GAGTT
Basic sequence features	Kmer	GATAA
Basic sequence features	Kmer	GATAC
Basic sequence features	Kmer	GATAG
Basic sequence features	Kmer	GATAT
Basic sequence features	Kmer	GATCA
Basic sequence features	Kmer	GATCC
Basic sequence features	Kmer	GATCG
Basic sequence features	Kmer	GATCT
Basic sequence features	Kmer	GATGA
Basic sequence features	Kmer	GATGC
Basic sequence features	Kmer	GATGG
Basic sequence features	Kmer	GATGT
Basic sequence features	Kmer	GATTA
Basic sequence features	Kmer	GATTC
Basic sequence features	Kmer	GATTG
Basic sequence features	Kmer	GATTT
Basic sequence features	Kmer	GCAAA
Basic sequence features	Kmer	GCAAC
Basic sequence features	Kmer	GCAAG
Basic sequence features	Kmer	GCAAT
Basic sequence features	Kmer	GCACA
Basic sequence features	Kmer	GCACC
Basic sequence features	Kmer	GCACG
Basic sequence features	Kmer	GCACT
Basic sequence features	Kmer	GCAGA
Basic sequence features	Kmer	GCAGC
Basic sequence features	Kmer	GCAGG
Basic sequence features	Kmer	GCAGT
Basic sequence features	Kmer	GCATA
Basic sequence features	Kmer	GCATC
Basic sequence features	Kmer	GCATG
Basic sequence features	Kmer	GCATT
Basic sequence features	Kmer	GCCAA
Basic sequence features	Kmer	GCCAC
Basic sequence features	Kmer	GCCAG
Basic sequence features	Kmer	GCCAT
Basic sequence features	Kmer	GCCCA
Basic sequence features	Kmer	GCCCC
Basic sequence features	Kmer	GCCCG
Basic sequence features	Kmer	GCCCT
Basic sequence features	Kmer	GCCGA
Basic sequence features	Kmer	GCCGC
Basic sequence features	Kmer	GCCGG
Basic sequence features	Kmer	GCCGT
Basic sequence features	Kmer	GCCTA
Basic sequence features	Kmer	GCCTC
Basic sequence features	Kmer	GCCTG
Basic sequence features	Kmer	GCCTT
Basic sequence features	Kmer	GCGAA
Basic sequence features	Kmer	GCGAC
Basic sequence features	Kmer	GCGAG
Basic sequence features	Kmer	GCGAT
Basic sequence features	Kmer	GCGCA
Basic sequence features	Kmer	GCGCC
Basic sequence features	Kmer	GCGCG
Basic sequence features	Kmer	GCGCT
Basic sequence features	Kmer	GCGGA
Basic sequence features	Kmer	GCGGC
Basic sequence features	Kmer	GCGGG
Basic sequence features	Kmer	GCGGT
Basic sequence features	Kmer	GCGTA
Basic sequence features	Kmer	GCGTC
Basic sequence features	Kmer	GCGTG
Basic sequence features	Kmer	GCGTT
Basic sequence features	Kmer	GCTAA
Basic sequence features	Kmer	GCTAC
Basic sequence features	Kmer	GCTAG
Basic sequence features	Kmer	GCTAT
Basic sequence features	Kmer	GCTCA
Basic sequence features	Kmer	GCTCC
Basic sequence features	Kmer	GCTCG
Basic sequence features	Kmer	GCTCT
Basic sequence features	Kmer	GCTGA
Basic sequence features	Kmer	GCTGC
Basic sequence features	Kmer	GCTGG
Basic sequence features	Kmer	GCTGT
Basic sequence features	Kmer	GCTTA
Basic sequence features	Kmer	GCTTC
Basic sequence features	Kmer	GCTTG
Basic sequence features	Kmer	GCTTT
Basic sequence features	Kmer	GGAAA
Basic sequence features	Kmer	GGAAC
Basic sequence features	Kmer	GGAAG
Basic sequence features	Kmer	GGAAT
Basic sequence features	Kmer	GGACA
Basic sequence features	Kmer	GGACC
Basic sequence features	Kmer	GGACG
Basic sequence features	Kmer	GGACT
Basic sequence features	Kmer	GGAGA
Basic sequence features	Kmer	GGAGC
Basic sequence features	Kmer	GGAGG
Basic sequence features	Kmer	GGAGT
Basic sequence features	Kmer	GGATA
Basic sequence features	Kmer	GGATC
Basic sequence features	Kmer	GGATG
Basic sequence features	Kmer	GGATT
Basic sequence features	Kmer	GGCAA
Basic sequence features	Kmer	GGCAC
Basic sequence features	Kmer	GGCAG
Basic sequence features	Kmer	GGCAT
Basic sequence features	Kmer	GGCCA
Basic sequence features	Kmer	GGCCC
Basic sequence features	Kmer	GGCCG
Basic sequence features	Kmer	GGCCT
Basic sequence features	Kmer	GGCGA
Basic sequence features	Kmer	GGCGC
Basic sequence features	Kmer	GGCGG
Basic sequence features	Kmer	GGCGT
Basic sequence features	Kmer	GGCTA
Basic sequence features	Kmer	GGCTC
Basic sequence features	Kmer	GGCTG
Basic sequence features	Kmer	GGCTT
Basic sequence features	Kmer	GGGAA
Basic sequence features	Kmer	GGGAC
Basic sequence features	Kmer	GGGAG
Basic sequence features	Kmer	GGGAT
Basic sequence features	Kmer	GGGCA
Basic sequence features	Kmer	GGGCC
Basic sequence features	Kmer	GGGCG
Basic sequence features	Kmer	GGGCT
Basic sequence features	Kmer	GGGGA
Basic sequence features	Kmer	GGGGC
Basic sequence features	Kmer	GGGGG
Basic sequence features	Kmer	GGGGT
Basic sequence features	Kmer	GGGTA
Basic sequence features	Kmer	GGGTC
Basic sequence features	Kmer	GGGTG
Basic sequence features	Kmer	GGGTT
Basic sequence features	Kmer	GGTAA
Basic sequence features	Kmer	GGTAC
Basic sequence features	Kmer	GGTAG
Basic sequence features	Kmer	GGTAT
Basic sequence features	Kmer	GGTCA
Basic sequence features	Kmer	GGTCC
Basic sequence features	Kmer	GGTCG
Basic sequence features	Kmer	GGTCT
Basic sequence features	Kmer	GGTGA
Basic sequence features	Kmer	GGTGC
Basic sequence features	Kmer	GGTGG
Basic sequence features	Kmer	GGTGT
Basic sequence features	Kmer	GGTTA
Basic sequence features	Kmer	GGTTC
Basic sequence features	Kmer	GGTTG
Basic sequence features	Kmer	GGTTT
Basic sequence features	Kmer	GTAAA
Basic sequence features	Kmer	GTAAC
Basic sequence features	Kmer	GTAAG
Basic sequence features	Kmer	GTAAT
Basic sequence features	Kmer	GTACA
Basic sequence features	Kmer	GTACC
Basic sequence features	Kmer	GTACG
Basic sequence features	Kmer	GTACT
Basic sequence features	Kmer	GTAGA
Basic sequence features	Kmer	GTAGC
Basic sequence features	Kmer	GTAGG
Basic sequence features	Kmer	GTAGT
Basic sequence features	Kmer	GTATA
Basic sequence features	Kmer	GTATC
Basic sequence features	Kmer	GTATG
Basic sequence features	Kmer	GTATT
Basic sequence features	Kmer	GTCAA
Basic sequence features	Kmer	GTCAC
Basic sequence features	Kmer	GTCAG
Basic sequence features	Kmer	GTCAT
Basic sequence features	Kmer	GTCCA
Basic sequence features	Kmer	GTCCC
Basic sequence features	Kmer	GTCCG
Basic sequence features	Kmer	GTCCT
Basic sequence features	Kmer	GTCGA
Basic sequence features	Kmer	GTCGC
Basic sequence features	Kmer	GTCGG
Basic sequence features	Kmer	GTCGT
Basic sequence features	Kmer	GTCTA
Basic sequence features	Kmer	GTCTC
Basic sequence features	Kmer	GTCTG
Basic sequence features	Kmer	GTCTT
Basic sequence features	Kmer	GTGAA
Basic sequence features	Kmer	GTGAC
Basic sequence features	Kmer	GTGAG
Basic sequence features	Kmer	GTGAT
Basic sequence features	Kmer	GTGCA
Basic sequence features	Kmer	GTGCC
Basic sequence features	Kmer	GTGCG
Basic sequence features	Kmer	GTGCT
Basic sequence features	Kmer	GTGGA
Basic sequence features	Kmer	GTGGC
Basic sequence features	Kmer	GTGGG
Basic sequence features	Kmer	GTGGT
Basic sequence features	Kmer	GTGTA
Basic sequence features	Kmer	GTGTC
Basic sequence features	Kmer	GTGTG
Basic sequence features	Kmer	GTGTT
Basic sequence features	Kmer	GTTAA
Basic sequence features	Kmer	GTTAC
Basic sequence features	Kmer	GTTAG
Basic sequence features	Kmer	GTTAT
Basic sequence features	Kmer	GTTCA
Basic sequence features	Kmer	GTTCC
Basic sequence features	Kmer	GTTCG
Basic sequence features	Kmer	GTTCT
Basic sequence features	Kmer	GTTGA
Basic sequence features	Kmer	GTTGC
Basic sequence features	Kmer	GTTGG
Basic sequence features	Kmer	GTTGT
Basic sequence features	Kmer	GTTTA
Basic sequence features	Kmer	GTTTC
Basic sequence features	Kmer	GTTTG
Basic sequence features	Kmer	GTTTT
Basic sequence features	Kmer	TAAAA
Basic sequence features	Kmer	TAAAC
Basic sequence features	Kmer	TAAAG
Basic sequence features	Kmer	TAAAT
Basic sequence features	Kmer	TAACA
Basic sequence features	Kmer	TAACC
Basic sequence features	Kmer	TAACG
Basic sequence features	Kmer	TAACT
Basic sequence features	Kmer	TAAGA
Basic sequence features	Kmer	TAAGC
Basic sequence features	Kmer	TAAGG
Basic sequence features	Kmer	TAAGT
Basic sequence features	Kmer	TAATA
Basic sequence features	Kmer	TAATC
Basic sequence features	Kmer	TAATG
Basic sequence features	Kmer	TAATT
Basic sequence features	Kmer	TACAA
Basic sequence features	Kmer	TACAC
Basic sequence features	Kmer	TACAG
Basic sequence features	Kmer	TACAT
Basic sequence features	Kmer	TACCA
Basic sequence features	Kmer	TACCC
Basic sequence features	Kmer	TACCG
Basic sequence features	Kmer	TACCT
Basic sequence features	Kmer	TACGA
Basic sequence features	Kmer	TACGC
Basic sequence features	Kmer	TACGG
Basic sequence features	Kmer	TACGT
Basic sequence features	Kmer	TACTA
Basic sequence features	Kmer	TACTC
Basic sequence features	Kmer	TACTG
Basic sequence features	Kmer	TACTT
Basic sequence features	Kmer	TAGAA
Basic sequence features	Kmer	TAGAC
Basic sequence features	Kmer	TAGAG
Basic sequence features	Kmer	TAGAT
Basic sequence features	Kmer	TAGCA
Basic sequence features	Kmer	TAGCC
Basic sequence features	Kmer	TAGCG
Basic sequence features	Kmer	TAGCT
Basic sequence features	Kmer	TAGGA
Basic sequence features	Kmer	TAGGC
Basic sequence features	Kmer	TAGGG
Basic sequence features	Kmer	TAGGT
Basic sequence features	Kmer	TAGTA
Basic sequence features	Kmer	TAGTC
Basic sequence features	Kmer	TAGTG
Basic sequence features	Kmer	TAGTT
Basic sequence features	Kmer	TATAA
Basic sequence features	Kmer	TATAC
Basic sequence features	Kmer	TATAG
Basic sequence features	Kmer	TATAT
Basic sequence features	Kmer	TATCA
Basic sequence features	Kmer	TATCC
Basic sequence features	Kmer	TATCG
Basic sequence features	Kmer	TATCT
Basic sequence features	Kmer	TATGA
Basic sequence features	Kmer	TATGC
Basic sequence features	Kmer	TATGG
Basic sequence features	Kmer	TATGT
Basic sequence features	Kmer	TATTA
Basic sequence features	Kmer	TATTC
Basic sequence features	Kmer	TATTG
Basic sequence features	Kmer	TATTT
Basic sequence features	Kmer	TCAAA
Basic sequence features	Kmer	TCAAC
Basic sequence features	Kmer	TCAAG
Basic sequence features	Kmer	TCAAT
Basic sequence features	Kmer	TCACA
Basic sequence features	Kmer	TCACC
Basic sequence features	Kmer	TCACG
Basic sequence features	Kmer	TCACT
Basic sequence features	Kmer	TCAGA
Basic sequence features	Kmer	TCAGC
Basic sequence features	Kmer	TCAGG
Basic sequence features	Kmer	TCAGT
Basic sequence features	Kmer	TCATA
Basic sequence features	Kmer	TCATC
Basic sequence features	Kmer	TCATG
Basic sequence features	Kmer	TCATT
Basic sequence features	Kmer	TCCAA
Basic sequence features	Kmer	TCCAC
Basic sequence features	Kmer	TCCAG
Basic sequence features	Kmer	TCCAT
Basic sequence features	Kmer	TCCCA
Basic sequence features	Kmer	TCCCC
Basic sequence features	Kmer	TCCCG
Basic sequence features	Kmer	TCCCT
Basic sequence features	Kmer	TCCGA
Basic sequence features	Kmer	TCCGC
Basic sequence features	Kmer	TCCGG
Basic sequence features	Kmer	TCCGT
Basic sequence features	Kmer	TCCTA
Basic sequence features	Kmer	TCCTC
Basic sequence features	Kmer	TCCTG
Basic sequence features	Kmer	TCCTT
Basic sequence features	Kmer	TCGAA
Basic sequence features	Kmer	TCGAC
Basic sequence features	Kmer	TCGAG
Basic sequence features	Kmer	TCGAT
Basic sequence features	Kmer	TCGCA
Basic sequence features	Kmer	TCGCC
Basic sequence features	Kmer	TCGCG
Basic sequence features	Kmer	TCGCT
Basic sequence features	Kmer	TCGGA
Basic sequence features	Kmer	TCGGC
Basic sequence features	Kmer	TCGGG
Basic sequence features	Kmer	TCGGT
Basic sequence features	Kmer	TCGTA
Basic sequence features	Kmer	TCGTC
Basic sequence features	Kmer	TCGTG
Basic sequence features	Kmer	TCGTT
Basic sequence features	Kmer	TCTAA
Basic sequence features	Kmer	TCTAC
Basic sequence features	Kmer	TCTAG
Basic sequence features	Kmer	TCTAT
Basic sequence features	Kmer	TCTCA
Basic sequence features	Kmer	TCTCC
Basic sequence features	Kmer	TCTCG
Basic sequence features	Kmer	TCTCT
Basic sequence features	Kmer	TCTGA
Basic sequence features	Kmer	TCTGC
Basic sequence features	Kmer	TCTGG
Basic sequence features	Kmer	TCTGT
Basic sequence features	Kmer	TCTTA
Basic sequence features	Kmer	TCTTC
Basic sequence features	Kmer	TCTTG
Basic sequence features	Kmer	TCTTT
Basic sequence features	Kmer	TGAAA
Basic sequence features	Kmer	TGAAC
Basic sequence features	Kmer	TGAAG
Basic sequence features	Kmer	TGAAT
Basic sequence features	Kmer	TGACA
Basic sequence features	Kmer	TGACC
Basic sequence features	Kmer	TGACG
Basic sequence features	Kmer	TGACT
Basic sequence features	Kmer	TGAGA
Basic sequence features	Kmer	TGAGC
Basic sequence features	Kmer	TGAGG
Basic sequence features	Kmer	TGAGT
Basic sequence features	Kmer	TGATA
Basic sequence features	Kmer	TGATC
Basic sequence features	Kmer	TGATG
Basic sequence features	Kmer	TGATT
Basic sequence features	Kmer	TGCAA
Basic sequence features	Kmer	TGCAC
Basic sequence features	Kmer	TGCAG
Basic sequence features	Kmer	TGCAT
Basic sequence features	Kmer	TGCCA
Basic sequence features	Kmer	TGCCC
Basic sequence features	Kmer	TGCCG
Basic sequence features	Kmer	TGCCT
Basic sequence features	Kmer	TGCGA
Basic sequence features	Kmer	TGCGC
Basic sequence features	Kmer	TGCGG
Basic sequence features	Kmer	TGCGT
Basic sequence features	Kmer	TGCTA
Basic sequence features	Kmer	TGCTC
Basic sequence features	Kmer	TGCTG
Basic sequence features	Kmer	TGCTT
Basic sequence features	Kmer	TGGAA
Basic sequence features	Kmer	TGGAC
Basic sequence features	Kmer	TGGAG
Basic sequence features	Kmer	TGGAT
Basic sequence features	Kmer	TGGCA
Basic sequence features	Kmer	TGGCC
Basic sequence features	Kmer	TGGCG
Basic sequence features	Kmer	TGGCT
Basic sequence features	Kmer	TGGGA
Basic sequence features	Kmer	TGGGC
Basic sequence features	Kmer	TGGGG
Basic sequence features	Kmer	TGGGT
Basic sequence features	Kmer	TGGTA
Basic sequence features	Kmer	TGGTC
Basic sequence features	Kmer	TGGTG
Basic sequence features	Kmer	TGGTT
Basic sequence features	Kmer	TGTAA
Basic sequence features	Kmer	TGTAC
Basic sequence features	Kmer	TGTAG
Basic sequence features	Kmer	TGTAT
Basic sequence features	Kmer	TGTCA
Basic sequence features	Kmer	TGTCC
Basic sequence features	Kmer	TGTCG
Basic sequence features	Kmer	TGTCT
Basic sequence features	Kmer	TGTGA
Basic sequence features	Kmer	TGTGC
Basic sequence features	Kmer	TGTGG
Basic sequence features	Kmer	TGTGT
Basic sequence features	Kmer	TGTTA
Basic sequence features	Kmer	TGTTC
Basic sequence features	Kmer	TGTTG
Basic sequence features	Kmer	TGTTT
Basic sequence features	Kmer	TTAAA
Basic sequence features	Kmer	TTAAC
Basic sequence features	Kmer	TTAAG
Basic sequence features	Kmer	TTAAT
Basic sequence features	Kmer	TTACA
Basic sequence features	Kmer	TTACC
Basic sequence features	Kmer	TTACG
Basic sequence features	Kmer	TTACT
Basic sequence features	Kmer	TTAGA
Basic sequence features	Kmer	TTAGC
Basic sequence features	Kmer	TTAGG
Basic sequence features	Kmer	TTAGT
Basic sequence features	Kmer	TTATA
Basic sequence features	Kmer	TTATC
Basic sequence features	Kmer	TTATG
Basic sequence features	Kmer	TTATT
Basic sequence features	Kmer	TTCAA
Basic sequence features	Kmer	TTCAC
Basic sequence features	Kmer	TTCAG
Basic sequence features	Kmer	TTCAT
Basic sequence features	Kmer	TTCCA
Basic sequence features	Kmer	TTCCC
Basic sequence features	Kmer	TTCCG
Basic sequence features	Kmer	TTCCT
Basic sequence features	Kmer	TTCGA
Basic sequence features	Kmer	TTCGC
Basic sequence features	Kmer	TTCGG
Basic sequence features	Kmer	TTCGT
Basic sequence features	Kmer	TTCTA
Basic sequence features	Kmer	TTCTC
Basic sequence features	Kmer	TTCTG
Basic sequence features	Kmer	TTCTT
Basic sequence features	Kmer	TTGAA
Basic sequence features	Kmer	TTGAC
Basic sequence features	Kmer	TTGAG
Basic sequence features	Kmer	TTGAT
Basic sequence features	Kmer	TTGCA
Basic sequence features	Kmer	TTGCC
Basic sequence features	Kmer	TTGCG
Basic sequence features	Kmer	TTGCT
Basic sequence features	Kmer	TTGGA
Basic sequence features	Kmer	TTGGC
Basic sequence features	Kmer	TTGGG
Basic sequence features	Kmer	TTGGT
Basic sequence features	Kmer	TTGTA
Basic sequence features	Kmer	TTGTC
Basic sequence features	Kmer	TTGTG
Basic sequence features	Kmer	TTGTT
Basic sequence features	Kmer	TTTAA
Basic sequence features	Kmer	TTTAC
Basic sequence features	Kmer	TTTAG
Basic sequence features	Kmer	TTTAT
Basic sequence features	Kmer	TTTCA
Basic sequence features	Kmer	TTTCC
Basic sequence features	Kmer	TTTCG
Basic sequence features	Kmer	TTTCT
Basic sequence features	Kmer	TTTGA
Basic sequence features	Kmer	TTTGC
Basic sequence features	Kmer	TTTGG
Basic sequence features	Kmer	TTTGT
Basic sequence features	Kmer	TTTTA
Basic sequence features	Kmer	TTTTC
Basic sequence features	Kmer	TTTTG
Basic sequence features	Kmer	TTTTT
Basic sequence features	ORF	ORFCoverage
Basic sequence features	ORF	fickett_score-ORF
Basic sequence features	ORF	fickett_score-full-sequence
Basic sequence features	kGap	A_AA
Basic sequence features	kGap	A_AC
Basic sequence features	kGap	A_AG
Basic sequence features	kGap	A_AT
Basic sequence features	kGap	A_CA
Basic sequence features	kGap	A_CC
Basic sequence features	kGap	A_CG
Basic sequence features	kGap	A_CT
Basic sequence features	kGap	A_GA
Basic sequence features	kGap	A_GC
Basic sequence features	kGap	A_GG
Basic sequence features	kGap	A_GT
Basic sequence features	kGap	A_TA
Basic sequence features	kGap	A_TC
Basic sequence features	kGap	A_TG
Basic sequence features	kGap	A_TT
Basic sequence features	kGap	C_AA
Basic sequence features	kGap	C_AC
Basic sequence features	kGap	C_AG
Basic sequence features	kGap	C_AT
Basic sequence features	kGap	C_CA
Basic sequence features	kGap	C_CC
Basic sequence features	kGap	C_CG
Basic sequence features	kGap	C_CT
Basic sequence features	kGap	C_GA
Basic sequence features	kGap	C_GC
Basic sequence features	kGap	C_GG
Basic sequence features	kGap	C_GT
Basic sequence features	kGap	C_TA
Basic sequence features	kGap	C_TC
Basic sequence features	kGap	C_TG
Basic sequence features	kGap	C_TT
Basic sequence features	kGap	G_AA
Basic sequence features	kGap	G_AC
Basic sequence features	kGap	G_AG
Basic sequence features	kGap	G_AT
Basic sequence features	kGap	G_CA
Basic sequence features	kGap	G_CC
Basic sequence features	kGap	G_CG
Basic sequence features	kGap	G_CT
Basic sequence features	kGap	G_GA
Basic sequence features	kGap	G_GC
Basic sequence features	kGap	G_GG
Basic sequence features	kGap	G_GT
Basic sequence features	kGap	G_TA
Basic sequence features	kGap	G_TC
Basic sequence features	kGap	G_TG
Basic sequence features	kGap	G_TT
Basic sequence features	kGap	T_AA
Basic sequence features	kGap	T_AC
Basic sequence features	kGap	T_AG
Basic sequence features	kGap	T_AT
Basic sequence features	kGap	T_CA
Basic sequence features	kGap	T_CC
Basic sequence features	kGap	T_CG
Basic sequence features	kGap	T_CT
Basic sequence features	kGap	T_GA
Basic sequence features	kGap	T_GC
Basic sequence features	kGap	T_GG
Basic sequence features	kGap	T_GT
Basic sequence features	kGap	T_TA
Basic sequence features	kGap	T_TC
Basic sequence features	kGap	T_TG
Basic sequence features	kGap	T_TT
Numerical Mapping and Fourier Transform	Fourier Transform	Fourier1_average
Numerical Mapping and Fourier Transform	Fourier Transform	Fourier1_median
Numerical Mapping and Fourier Transform	Fourier Transform	Fourier1_maximum
Numerical Mapping and Fourier Transform	Fourier Transform	Fourier1_minimum
Numerical Mapping and Fourier Transform	Fourier Transform	Fourier1_peak
Numerical Mapping and Fourier Transform	Fourier Transform	Fourier1_none_levated_peak
Numerical Mapping and Fourier Transform	Fourier Transform	Fourier1_sample_standard_deviation
Numerical Mapping and Fourier Transform	Fourier Transform	Fourier1_population_standard_deviation
Numerical Mapping and Fourier Transform	Fourier Transform	Fourier1_percentile15
Numerical Mapping and Fourier Transform	Fourier Transform	Fourier1_percentile25
Numerical Mapping and Fourier Transform	Fourier Transform	Fourier1_percentile50
Numerical Mapping and Fourier Transform	Fourier Transform	Fourier1_percentile75
Numerical Mapping and Fourier Transform	Fourier Transform	Fourier1_amplitude
Numerical Mapping and Fourier Transform	Fourier Transform	Fourier1_variance
Numerical Mapping and Fourier Transform	Fourier Transform	Fourier1_interquartile_range
Numerical Mapping and Fourier Transform	Fourier Transform	Fourier1_semi_interquartile_range
Numerical Mapping and Fourier Transform	Fourier Transform	Fourier1_coefficient_of_variation
Numerical Mapping and Fourier Transform	Fourier Transform	Fourier1_skewness
Numerical Mapping and Fourier Transform	Fourier Transform	Fourier1_kurtosis
Numerical Mapping and Fourier Transform	Fourier Transform	Fourier2_average
Numerical Mapping and Fourier Transform	Fourier Transform	Fourier2_median
Numerical Mapping and Fourier Transform	Fourier Transform	Fourier2_maximum
Numerical Mapping and Fourier Transform	Fourier Transform	Fourier2_minimum
Numerical Mapping and Fourier Transform	Fourier Transform	Fourier2_peak
Numerical Mapping and Fourier Transform	Fourier Transform	Fourier2_none_levated_peak
Numerical Mapping and Fourier Transform	Fourier Transform	Fourier2_sample_standard_deviation
Numerical Mapping and Fourier Transform	Fourier Transform	Fourier2_population_standard_deviation
Numerical Mapping and Fourier Transform	Fourier Transform	Fourier2_percentile15
Numerical Mapping and Fourier Transform	Fourier Transform	Fourier2_percentile25
Numerical Mapping and Fourier Transform	Fourier Transform	Fourier2_percentile50
Numerical Mapping and Fourier Transform	Fourier Transform	Fourier2_percentile75
Numerical Mapping and Fourier Transform	Fourier Transform	Fourier2_amplitude
Numerical Mapping and Fourier Transform	Fourier Transform	Fourier2_variance
Numerical Mapping and Fourier Transform	Fourier Transform	Fourier2_interquartile_range
Numerical Mapping and Fourier Transform	Fourier Transform	Fourier2_semi_interquartile_range
Numerical Mapping and Fourier Transform	Fourier Transform	Fourier2_coefficient_of_variation
Numerical Mapping and Fourier Transform	Fourier Transform	Fourier2_skewness
Numerical Mapping and Fourier Transform	Fourier Transform	Fourier2_kurtosis
Numerical Mapping and Fourier Transform	Fourier Transform	Fourier3_average
Numerical Mapping and Fourier Transform	Fourier Transform	Fourier3_median
Numerical Mapping and Fourier Transform	Fourier Transform	Fourier3_maximum
Numerical Mapping and Fourier Transform	Fourier Transform	Fourier3_minimum
Numerical Mapping and Fourier Transform	Fourier Transform	Fourier3_peak
Numerical Mapping and Fourier Transform	Fourier Transform	Fourier3_none_levated_peak
Numerical Mapping and Fourier Transform	Fourier Transform	Fourier3_sample_standard_deviation
Numerical Mapping and Fourier Transform	Fourier Transform	Fourier3_population_standard_deviation
Numerical Mapping and Fourier Transform	Fourier Transform	Fourier3_percentile15
Numerical Mapping and Fourier Transform	Fourier Transform	Fourier3_percentile25
Numerical Mapping and Fourier Transform	Fourier Transform	Fourier3_percentile50
Numerical Mapping and Fourier Transform	Fourier Transform	Fourier3_percentile75
Numerical Mapping and Fourier Transform	Fourier Transform	Fourier3_amplitude
Numerical Mapping and Fourier Transform	Fourier Transform	Fourier3_variance
Numerical Mapping and Fourier Transform	Fourier Transform	Fourier3_interquartile_range
Numerical Mapping and Fourier Transform	Fourier Transform	Fourier3_semi_interquartile_range
Numerical Mapping and Fourier Transform	Fourier Transform	Fourier3_coefficient_of_variation
Numerical Mapping and Fourier Transform	Fourier Transform	Fourier3_skewness
Numerical Mapping and Fourier Transform	Fourier Transform	Fourier3_kurtosis
Numerical Mapping and Fourier Transform	Fourier Transform	Fourier4_average
Numerical Mapping and Fourier Transform	Fourier Transform	Fourier4_median
Numerical Mapping and Fourier Transform	Fourier Transform	Fourier4_maximum
Numerical Mapping and Fourier Transform	Fourier Transform	Fourier4_minimum
Numerical Mapping and Fourier Transform	Fourier Transform	Fourier4_peak
Numerical Mapping and Fourier Transform	Fourier Transform	Fourier4_none_levated_peak
Numerical Mapping and Fourier Transform	Fourier Transform	Fourier4_sample_standard_deviation
Numerical Mapping and Fourier Transform	Fourier Transform	Fourier4_population_standard_deviation
Numerical Mapping and Fourier Transform	Fourier Transform	Fourier4_percentile15
Numerical Mapping and Fourier Transform	Fourier Transform	Fourier4_percentile25
Numerical Mapping and Fourier Transform	Fourier Transform	Fourier4_percentile50
Numerical Mapping and Fourier Transform	Fourier Transform	Fourier4_percentile75
Numerical Mapping and Fourier Transform	Fourier Transform	Fourier4_amplitude
Numerical Mapping and Fourier Transform	Fourier Transform	Fourier4_variance
Numerical Mapping and Fourier Transform	Fourier Transform	Fourier4_interquartile_range
Numerical Mapping and Fourier Transform	Fourier Transform	Fourier4_semi_interquartile_range
Numerical Mapping and Fourier Transform	Fourier Transform	Fourier4_coefficient_of_variation
Numerical Mapping and Fourier Transform	Fourier Transform	Fourier4_skewness
Numerical Mapping and Fourier Transform	Fourier Transform	Fourier4_kurtosis
Numerical Mapping and Fourier Transform	Fourier Transform	Fourier5_average
Numerical Mapping and Fourier Transform	Fourier Transform	Fourier5_median
Numerical Mapping and Fourier Transform	Fourier Transform	Fourier5_maximum
Numerical Mapping and Fourier Transform	Fourier Transform	Fourier5_minimum
Numerical Mapping and Fourier Transform	Fourier Transform	Fourier5_peak
Numerical Mapping and Fourier Transform	Fourier Transform	Fourier5_none_levated_peak
Numerical Mapping and Fourier Transform	Fourier Transform	Fourier5_sample_standard_deviation
Numerical Mapping and Fourier Transform	Fourier Transform	Fourier5_population_standard_deviation
Numerical Mapping and Fourier Transform	Fourier Transform	Fourier5_percentile15
Numerical Mapping and Fourier Transform	Fourier Transform	Fourier5_percentile25
Numerical Mapping and Fourier Transform	Fourier Transform	Fourier5_percentile50
Numerical Mapping and Fourier Transform	Fourier Transform	Fourier5_percentile75
Numerical Mapping and Fourier Transform	Fourier Transform	Fourier5_amplitude
Numerical Mapping and Fourier Transform	Fourier Transform	Fourier5_variance
Numerical Mapping and Fourier Transform	Fourier Transform	Fourier5_interquartile_range
Numerical Mapping and Fourier Transform	Fourier Transform	Fourier5_semi_interquartile_range
Numerical Mapping and Fourier Transform	Fourier Transform	Fourier5_coefficient_of_variation
Numerical Mapping and Fourier Transform	Fourier Transform	Fourier5_skewness
Numerical Mapping and Fourier Transform	Fourier Transform	Fourier5_kurtosis
Numerical Mapping and Fourier Transform	Fourier Transform	Fourier6_average
Numerical Mapping and Fourier Transform	Fourier Transform	Fourier6_median
Numerical Mapping and Fourier Transform	Fourier Transform	Fourier6_maximum
Numerical Mapping and Fourier Transform	Fourier Transform	Fourier6_minimum
Numerical Mapping and Fourier Transform	Fourier Transform	Fourier6_peak
Numerical Mapping and Fourier Transform	Fourier Transform	Fourier6_none_levated_peak
Numerical Mapping and Fourier Transform	Fourier Transform	Fourier6_sample_standard_deviation
Numerical Mapping and Fourier Transform	Fourier Transform	Fourier6_population_standard_deviation
Numerical Mapping and Fourier Transform	Fourier Transform	Fourier6_percentile15
Numerical Mapping and Fourier Transform	Fourier Transform	Fourier6_percentile25
Numerical Mapping and Fourier Transform	Fourier Transform	Fourier6_percentile50
Numerical Mapping and Fourier Transform	Fourier Transform	Fourier6_percentile75
Numerical Mapping and Fourier Transform	Fourier Transform	Fourier6_amplitude
Numerical Mapping and Fourier Transform	Fourier Transform	Fourier6_variance
Numerical Mapping and Fourier Transform	Fourier Transform	Fourier6_interquartile_range
Numerical Mapping and Fourier Transform	Fourier Transform	Fourier6_semi_interquartile_range
Numerical Mapping and Fourier Transform	Fourier Transform	Fourier6_coefficient_of_variation
Numerical Mapping and Fourier Transform	Fourier Transform	Fourier6_skewness
Numerical Mapping and Fourier Transform	Fourier Transform	Fourier6_kurtosis
Numerical Mapping and Fourier Transform	Fourier Transform	Fourier7_average
Numerical Mapping and Fourier Transform	Fourier Transform	Fourier7_median
Numerical Mapping and Fourier Transform	Fourier Transform	Fourier7_maximum
Numerical Mapping and Fourier Transform	Fourier Transform	Fourier7_minimum
Numerical Mapping and Fourier Transform	Fourier Transform	Fourier7_peak
Numerical Mapping and Fourier Transform	Fourier Transform	Fourier7_none_levated_peak
Numerical Mapping and Fourier Transform	Fourier Transform	Fourier7_sample_standard_deviation
Numerical Mapping and Fourier Transform	Fourier Transform	Fourier7_population_standard_deviation
Numerical Mapping and Fourier Transform	Fourier Transform	Fourier7_percentile15
Numerical Mapping and Fourier Transform	Fourier Transform	Fourier7_percentile25
Numerical Mapping and Fourier Transform	Fourier Transform	Fourier7_percentile50
Numerical Mapping and Fourier Transform	Fourier Transform	Fourier7_percentile75
Numerical Mapping and Fourier Transform	Fourier Transform	Fourier7_amplitude
Numerical Mapping and Fourier Transform	Fourier Transform	Fourier7_variance
Numerical Mapping and Fourier Transform	Fourier Transform	Fourier7_interquartile_range
Numerical Mapping and Fourier Transform	Fourier Transform	Fourier7_semi_interquartile_range
Numerical Mapping and Fourier Transform	Fourier Transform	Fourier7_coefficient_of_variation
Numerical Mapping and Fourier Transform	Fourier Transform	Fourier7_skewness
Numerical Mapping and Fourier Transform	Fourier Transform	Fourier7_kurtosis
Complex Networks	ComplexNetwork	avg_betweenness.1-mer
Complex Networks	ComplexNetwork	avg_degree.1-mer
Complex Networks	ComplexNetwork	assortativity_degree.1-mer
Complex Networks	ComplexNetwork	maxdegree.1-mer
Complex Networks	ComplexNetwork	mindegree.1-mer
Complex Networks	ComplexNetwork	std_degree.1-mer
Complex Networks	ComplexNetwork	average_path_length.1-mer
Complex Networks	ComplexNetwork	transitivity_avglocal_undirected.1-mer
Complex Networks	ComplexNetwork	transitivity_undirected.1-mer
Complex Networks	ComplexNetwork	number_of_edges.1-mer
Complex Networks	ComplexNetwork	motifs3.1-mer
Complex Networks	ComplexNetwork	motifs4.1-mer
Complex Networks	ComplexNetwork	authority_score.1-mer
Complex Networks	ComplexNetwork	closeness.1-mer
Complex Networks	ComplexNetwork	Burts_constraint.1-mer
Complex Networks	ComplexNetwork	count_multiple.1-mer
Complex Networks	ComplexNetwork	density.1-mer
Complex Networks	ComplexNetwork	diameter.1-mer
Complex Networks	ComplexNetwork	eccentricity.1-mer
Complex Networks	ComplexNetwork	edge_betweenness.1-mer
Complex Networks	ComplexNetwork	hub_score.1-mer
Complex Networks	ComplexNetwork	maxdegreetwo.1-mer
Complex Networks	ComplexNetwork	neighborhood_size.1-mer
Complex Networks	ComplexNetwork	radius.1-mer
Complex Networks	ComplexNetwork	avg_weighted_degree.1-mer
Complex Networks	ComplexNetwork	number_vertices.1-mer
Complex Networks	ComplexNetwork	avg_betweenness.2-mer
Complex Networks	ComplexNetwork	avg_degree.2-mer
Complex Networks	ComplexNetwork	assortativity_degree.2-mer
Complex Networks	ComplexNetwork	maxdegree.2-mer
Complex Networks	ComplexNetwork	mindegree.2-mer
Complex Networks	ComplexNetwork	std_degree.2-mer
Complex Networks	ComplexNetwork	average_path_length.2-mer
Complex Networks	ComplexNetwork	transitivity_avglocal_undirected.2-mer
Complex Networks	ComplexNetwork	transitivity_undirected.2-mer
Complex Networks	ComplexNetwork	number_of_edges.2-mer
Complex Networks	ComplexNetwork	motifs3.2-mer
Complex Networks	ComplexNetwork	motifs4.2-mer
Complex Networks	ComplexNetwork	authority_score.2-mer
Complex Networks	ComplexNetwork	closeness.2-mer
Complex Networks	ComplexNetwork	Burts_constraint.2-mer
Complex Networks	ComplexNetwork	count_multiple.2-mer
Complex Networks	ComplexNetwork	density.2-mer
Complex Networks	ComplexNetwork	diameter.2-mer
Complex Networks	ComplexNetwork	eccentricity.2-mer
Complex Networks	ComplexNetwork	edge_betweenness.2-mer
Complex Networks	ComplexNetwork	hub_score.2-mer
Complex Networks	ComplexNetwork	maxdegreetwo.2-mer
Complex Networks	ComplexNetwork	neighborhood_size.2-mer
Complex Networks	ComplexNetwork	radius.2-mer
Complex Networks	ComplexNetwork	avg_weighted_degree.2-mer
Complex Networks	ComplexNetwork	number_vertices.2-mer
Complex Networks	ComplexNetwork	avg_betweenness.3-mer
Complex Networks	ComplexNetwork	avg_degree.3-mer
Complex Networks	ComplexNetwork	assortativity_degree.3-mer
Complex Networks	ComplexNetwork	maxdegree.3-mer
Complex Networks	ComplexNetwork	mindegree.3-mer
Complex Networks	ComplexNetwork	std_degree.3-mer
Complex Networks	ComplexNetwork	average_path_length.3-mer
Complex Networks	ComplexNetwork	transitivity_avglocal_undirected.3-mer
Complex Networks	ComplexNetwork	transitivity_undirected.3-mer
Complex Networks	ComplexNetwork	number_of_edges.3-mer
Complex Networks	ComplexNetwork	motifs3.3-mer
Complex Networks	ComplexNetwork	motifs4.3-mer
Complex Networks	ComplexNetwork	authority_score.3-mer
Complex Networks	ComplexNetwork	closeness.3-mer
Complex Networks	ComplexNetwork	Burts_constraint.3-mer
Complex Networks	ComplexNetwork	count_multiple.3-mer
Complex Networks	ComplexNetwork	density.3-mer
Complex Networks	ComplexNetwork	diameter.3-mer
Complex Networks	ComplexNetwork	eccentricity.3-mer
Complex Networks	ComplexNetwork	edge_betweenness.3-mer
Complex Networks	ComplexNetwork	hub_score.3-mer
Complex Networks	ComplexNetwork	maxdegreetwo.3-mer
Complex Networks	ComplexNetwork	neighborhood_size.3-mer
Complex Networks	ComplexNetwork	radius.3-mer
Complex Networks	ComplexNetwork	avg_weighted_degree.3-mer
Complex Networks	ComplexNetwork	number_vertices.3-mer
Shannon and Tsallis Entropy	Shannon	Shannon_k1
Shannon and Tsallis Entropy	Shannon	Shannon_k2
Shannon and Tsallis Entropy	Shannon	Shannon_k3
Shannon and Tsallis Entropy	Shannon	Shannon_k4
Shannon and Tsallis Entropy	Shannon	Shannon_k5
Shannon and Tsallis Entropy	Shannon	Shannon_k6
Shannon and Tsallis Entropy	Shannon	Shannon_k7
Shannon and Tsallis Entropy	Shannon	Shannon_k8
Shannon and Tsallis Entropy	Shannon	Shannon_k9
Shannon and Tsallis Entropy	Shannon	Shannon_k10
Shannon and Tsallis Entropy	Tsallis	Tsallis_k1
Shannon and Tsallis Entropy	Tsallis	Tsallis_k2
Shannon and Tsallis Entropy	Tsallis	Tsallis_k3
Shannon and Tsallis Entropy	Tsallis	Tsallis_k4
Shannon and Tsallis Entropy	Tsallis	Tsallis_k5
Shannon and Tsallis Entropy	Tsallis	Tsallis_k6
Shannon and Tsallis Entropy	Tsallis	Tsallis_k7
Shannon and Tsallis Entropy	Tsallis	Tsallis_k8
Shannon and Tsallis Entropy	Tsallis	Tsallis_k9
Shannon and Tsallis Entropy	Tsallis	Tsallis_k10

## Sheet: Table S4
Table S4. Five-fold cross-validation evaluation of CatBoost, XGBoost, and LightGBM algorithms for lncRNA identification.
Metrics	CatBoost	XGBoost	LightGBM
Accuracy	0.939158	0.934665	0.934417
F1-score	0.942978	0.93815	0.938594
Precision	0.894129	0.896268	0.888658
Sensitivity	0.998302	0.985053	0.99528
Specificity	0.88001	0.884275	0.873552

## Sheet: Table S5
Table S5. Time efficiency comparison of CatBoost, XGBoost, and LightGBM algorithms.
Models	Hyperparameter Tuning (minutes)	Model Building (minutes)	Model Prediction (seconds)
CatBoost	14.45	19.41	9.9
XGBoost	164.18	53.89	10.31
LightGBM	55.67	25.58	12.11

## Sheet: Table S6
Table S6. Optimal hyperparameter combinations for CatBoost under different feature selection methods.
Feature selection method	Depth	Iterations	l2 leaf reg	Learning rate
Random Forest	10	400	7	0.04
RFE	8	500	9	0.04
ANOVA	8	500	7	0.05
Pearson	8	500	7	0.05
Mutual Information	10	600	9	0.05
Variance Threshold	8	400	7	0.03

## Sheet: Table S7
Table S7. Five cross-validation evaluation metrics for CatBoost under different feature selection methods.
Metrics	ANOVA	Pearson	Mutual Information	RandomForest Importance	Variance Threshold	RFE
Accuracy	0.7915	0.7915	0.7518	0.9421	0.9401	0.9412
F1-score	0.7691	0.7691	0.7387	0.9456	0.9438	0.9447
Precision	0.7896	0.7896	0.7528	0.8982	0.8955	0.8977
Sensitivity	0.7749	0.7749	0.7417	0.9991	0.9984	0.9978
Specificity	0.8081	0.8081	0.7618	0.8851	0.8817	0.8846

## Sheet: Table S8
Table S8. Optimal CatBoost hyperparameter combinations for top 20 features selected by random forest importance.
Random Forest	Depth	Iterations	l2 leaf reg	learning rate
RFI-1	8	200	7	0.04
RFI-2	10	500	10	0.04
RFI-3	10	300	10	0.05
RFI-4	10	300	10	0.05
RFI-5	8	500	9	0.05
RFI-6	10	1000	9	0.02
RFI-7	10	400	8	0.04
RFI-8	9	1000	10	0.02
RFI-9	9	500	10	0.03
RFI-10	10	400	7	0.04
RFI-11	9	400	9	0.04
RFI-12	10	400	9	0.04
RFI-13	10	400	8	0.04
RFI-14	9	300	10	0.05
RFI-15	10	300	10	0.04
RFI-16	9	400	10	0.04
RFI-17	8	600	10	0.03
RFI-18	10	600	10	0.02
RFI-19	10	600	10	0.03
RFI-20	8	600	9	0.03

## Sheet: Table S9
Table S9. Cross-validation evaluation metrics for CatBoost with top 20 features selected by random forest importance.
Model	Sensitivity	Specificity	Precision	Accuracy	F1-score
Forest
RFI-1	0.4145	0.8757	0.7733	0.6451	0.4978
RFI-2	0.9937	0.8848	0.8974	0.9392	0.9427
RFI-3	0.9996	0.8873	0.8999	0.9435	0.9468
RFI-4	0.9995	0.8863	0.8992	0.9429	0.9464
RFI-5	0.9993	0.8858	0.8987	0.9426	0.946
RFI-6	0.9992	0.8861	0.8989	0.9426	0.9461
RFI-7	0.9993	0.8857	0.8987	0.9425	0.946
RFI-8	0.9992	0.8852	0.8983	0.9422	0.9457
RFI-9	0.9994	0.8844	0.8977	0.9419	0.9455
RFI-10	0.9991	0.8851	0.8982	0.9421	0.9456
RFI-11	0.9989	0.8844	0.8976	0.9416	0.9452
RFI-12	0.9989	0.8846	0.8978	0.9418	0.9453
RFI-13	0.9986	0.8844	0.8976	0.9415	0.9451
RFI-14	0.9992	0.8848	0.8979	0.942	0.9455
RFI-15	0.9991	0.8845	0.8977	0.9418	0.9454
RFI-16	0.9989	0.8849	0.898	0.9419	0.9454
RFI-17	0.999	0.8847	0.8978	0.9418	0.9454
RFI-18	0.9991	0.8844	0.8976	0.9417	0.9453
RFI-19	0.9984	0.8849	0.898	0.9417	0.9452
RFI-20	0.9988	0.8842	0.8974	0.9415	0.945

[truncated: 2 more sheets: Table S10, Table S11]
